# Supplementary material for: Towards Healthy Work Environments: Development and Validation of the Nursing Organizational Well-Being Questionnaire—A Theory-Based Measure
Source: Healthcare (Basel). 2026 May 14;14(10):1350. doi: 10.3390/healthcare14101350 (PMC13206091; doi:10.3390/healthcare14101350)
Supplement: Supplementary file 1 [file healthcare-14-01350-s001.zip]

Archive with 1 entries (1 files):
- healthcare-4300224-supplementary.pdf
